# Supplementary material for: Assisted Extraction with Cyclodextrins as a Way of Improving the Antidiabetic Activity of Actinidia Leaves
Source: Pharmaceutics. 2022 Nov 16;14(11):2473. doi: 10.3390/pharmaceutics14112473 (PMC9695090; doi:10.3390/pharmaceutics14112473)
Supplement: Supplementary file 1 [file pharmaceutics-14-02473-s001.zip]

Archive with 1 entries (1 files):
- pharmaceutics-1977782-supplementary-resubmittedv1.pdf
